# Supplementary material for: Blood-activating, depression-relieving formula alleviates post-stroke depression: mechanistic insights from network pharmacology and microglial validation
Source: Front Neurol. 2026 Jul 2;17:1780535. doi: 10.3389/fneur.2026.1780535 (PMC13372893; doi:10.3389/fneur.2026.1780535)
Supplement: SUPPLEMENTARY TABLE S1 — Distribution of predicted human targets by class for the formula. [file Table_1.XLSX]

## Sheet: Counts
Target Class	Count
Enzyme	257
Kinase	229
Family A G protein-coupled receptor	157
Unclassified/Unknown	103
Protease	102
Nuclear receptor	86
Oxidoreductase	68
Lyase	64
Cytochrome P450	45
Ligand-gated ion channel	38
Phosphatase	37
Electrochemical transporter	33
Eraser	23
Other cytosolic protein	22
Hydrolase	19
Primary active transporter	17
Secreted protein	17
Fatty acid binding protein family	15
Phosphodiesterase	13
Unclassified protein	12
Transcription factor	12
Voltage-gated ion channel	11
Membrane receptor	11
Family C G protein-coupled receptor	8
Isomerase	7
Other membrane protein	6
Transferase	5
Reader	4
Adhesion	3
Other ion channel	3
Family B G protein-coupled receptor	3
Writer	3
Surface antigen	2
Toll-like and Il-1 receptors	1
Other nuclear protein	1
