# Supplementary material for: Blood-activating, depression-relieving formula alleviates post-stroke depression: mechanistic insights from network pharmacology and microglial validation
Source: Front Neurol. 2026 Jul 2;17:1780535. doi: 10.3389/fneur.2026.1780535 (PMC13372893; doi:10.3389/fneur.2026.1780535)
Supplement: SUPPLEMENTARY TABLE S2 — Complete compound-target mapping underlying the Sankey network, listing compound name, target gene symbol, and database identifiers. [file Table_2.XLSX]

## Sheet: Sheet1
Compound	Genesymbol
Myricanone	EGFR
Myricanone	FYN
Myricanone	EPHA2
Myricanone	YES1
Myricanone	BLK
Myricanone	LCK
Myricanone	SYK
Myricanone	CSK
Myricanone	EPHB2
Myricanone	BMX
Myricanone	LYN
Myricanone	EPHA5
Myricanone	EPHA4
Myricanone	TXK
Myricanone	FGR
Myricanone	EPHA6
Myricanone	PTK6
Myricanone	EPHB3
Myricanone	EPHA3
Myricanone	BTK
Myricanone	TYRO3
Myricanone	COQ8B
Myricanone	EPHA1
Myricanone	RET
Myricanone	PIM1
Myricanone	ALOX5
Myricanone	PRKCG
Myricanone	PIM2
Myricanone	CNR1
Myricanone	PARP1
Myricanone	CA9
Myricanone	PIM3
Myricanone	FPR1
Myricanone	HSP90AA1
Myricanone	CDK2
Myricanone	HDAC7
Myricanone	CCNA1
Myricanone	CCNA2
Myricanone	CTSV
Myricanone	FLT3
Myricanone	PDGFRA
Myricanone	MYLK
Myricanone	GCGR
Myricanone	HSP90AB1
Myricanone	RAF1
Myricanone	CYP11B1
Myricanone	FLT4
Myricanone	DYRK1A
Myricanone	CYP11B2
Myricanone	STAT6
Myricanone	NPY5R
Myricanone	CYP17A1
Myricanone	CXCR2
Myricanone	CNR2
Myricanone	JAK2
Myricanone	DHFR
Myricanone	STAT3
Myricanone	EGLN1
Myricanone	QPCT
Myricanone	HSD17B3
Myricanone	DRD3
Myricanone	ADORA2A
Myricanone	ERBB2
Myricanone	FLT1
Myricanone	GABRA1
Myricanone	CDK4
Myricanone	GSTA1
Myricanone	KCNMA1
Myricanone	ROCK2
Myricanone	ROCK1
Myricanone	PLA2G7
Myricanone	MAP2K2
Myricanone	TACR3
Myricanone	KIF11
Myricanone	NOX4
Myricanone	CSF1R
Myricanone	MIF
Myricanone	FAAH
Myricanone	HDAC3
Myricanone	NCOR1
Myricanone	PDE10A
Myricanone	CDC25B
Myricanone	TRPM8
Myricanone	HDAC3
Myricanone	MAPKAPK2
Myricanone	ADORA1
Myricanone	PIK3CD
Myricanone	PIK3CG
Myricanone	HDAC11
Myricanone	HDAC10
Myricanone	ABL1
Myricanone	PRKCA
Myricanone	CDK1
Myricanone	CMA1
Myricanone	RPS6KB1
Myricanone	AURKA
Myricanone	ADORA2B
Myricanone	TYMS
Myricanone	GSK3B
Myricanone	MKNK1
Myricanone	TNKS2
Myricanone	TNKS
Myricanone	SLC29A1
Perlolyrine	TPK1
Perlolyrine	SLC19A2
Valerophenone	CES1
Valerophenone	CES2
Valerophenone	HTR7
Valerophenone	SLC6A3
Valerophenone	HSD11B1
Valerophenone	ACHE
Valerophenone	HSD17B3
Valerophenone	HPGDS
Valerophenone	HDAC1
Valerophenone	MPO
Valerophenone	P2RX7
Valerophenone	THRA
Valerophenone	THRB
Valerophenone	CA1
Valerophenone	CA12
Valerophenone	CA9
Valerophenone	MAOB
Valerophenone	DNMT3A
Valerophenone	HDAC8
Valerophenone	HAO1
Valerophenone	PIK3CB
Valerophenone	PIK3CA
Valerophenone	STAT3
Valerophenone	DRD2
Valerophenone	GABRB3
Valerophenone	GABRA3
Valerophenone	GABRG2
Valerophenone	GABRB3
Valerophenone	GABRG2
Valerophenone	GABRA1
Valerophenone	GABRB3
Valerophenone	GABRG2
Valerophenone	GABRA5
Valerophenone	GABRA6
Valerophenone	GABRG2
Valerophenone	GABRB3
Valerophenone	GABRB3
Valerophenone	GABRA2
Valerophenone	GABRG2
Valerophenone	TDO2
Valerophenone	CTSV
Valerophenone	CREBBP
Valerophenone	ESR1
Valerophenone	SRD5A2
Valerophenone	PABPC1
Valerophenone	CYP11B1
Valerophenone	CYP11B2
Valerophenone	PREP
METHYL PENTADECANOATE	CA2
METHYL PENTADECANOATE	CA1
METHYL PENTADECANOATE	HSD17B3
METHYL PENTADECANOATE	FABP4
METHYL PENTADECANOATE	FABP3
METHYL PENTADECANOATE	FABP5
METHYL PENTADECANOATE	PPARD
METHYL PENTADECANOATE	FABP2
METHYL PENTADECANOATE	HSD11B1
METHYL PENTADECANOATE	VDR
METHYL PENTADECANOATE	CPT1A
METHYL PENTADECANOATE	SLC22A6
METHYL PENTADECANOATE	POLB
METHYL PENTADECANOATE	UGT2B7
METHYL PENTADECANOATE	CYP19A1
METHYL PENTADECANOATE	PPARA
METHYL PENTADECANOATE	AR
METHYL PENTADECANOATE	KDM2A
METHYL PENTADECANOATE	PHF8
METHYL PENTADECANOATE	KDM5C
METHYL PENTADECANOATE	FFAR1
METHYL PENTADECANOATE	TSPO
METHYL PENTADECANOATE	HMGCR
METHYL PENTADECANOATE	CTSB
METHYL PENTADECANOATE	CDK2
METHYL PENTADECANOATE	CCNE1
METHYL PENTADECANOATE	DRD2
METHYL PENTADECANOATE	HRH3
METHYL PENTADECANOATE	NR1H4
METHYL PENTADECANOATE	TRPV1
METHYL PENTADECANOATE	ROCK1
METHYL PENTADECANOATE	MCL1
METHYL PENTADECANOATE	TOP2A
METHYL PENTADECANOATE	PTPN1
METHYL PENTADECANOATE	MGLL
METHYL PENTADECANOATE	SERPINA6
METHYL PENTADECANOATE	GABBR1
METHYL PENTADECANOATE	FNTB
METHYL PENTADECANOATE	FNTA
METHYL PENTADECANOATE	FNTA
METHYL PENTADECANOATE	CDC25A
METHYL PENTADECANOATE	MAPK14
METHYL PENTADECANOATE	PDE10A
METHYL PENTADECANOATE	RARG
METHYL PENTADECANOATE	RARB
METHYL PENTADECANOATE	RARA
METHYL PENTADECANOATE	PGGT1B
METHYL PENTADECANOATE	CA14
METHYL PENTADECANOATE	BCL2
METHYL PENTADECANOATE	PIK3C2G
METHYL PENTADECANOATE	PIP4K2C
METHYL PENTADECANOATE	CNR1
METHYL PENTADECANOATE	DYRK1A
METHYL PENTADECANOATE	CNR2
METHYL PENTADECANOATE	PIK3CG
METHYL PENTADECANOATE	HRH4
METHYL PENTADECANOATE	PLA2G4A
METHYL PENTADECANOATE	CLK4
METHYL PENTADECANOATE	CLK1
METHYL PENTADECANOATE	CLK2
METHYL PENTADECANOATE	CLK3
METHYL PENTADECANOATE	DYRK2
METHYL PENTADECANOATE	MAP2K5
METHYL PENTADECANOATE	MAPK15
METHYL PENTADECANOATE	DYRK1B
METHYL PENTADECANOATE	PIK3C2B
METHYL PENTADECANOATE	MAP3K19
METHYL PENTADECANOATE	SLC1A1
METHYL PENTADECANOATE	LIPE
METHYL PENTADECANOATE	STS
METHYL PENTADECANOATE	GRK2
METHYL PENTADECANOATE	CYP24A1
METHYL PENTADECANOATE	NPY5R
METHYL PENTADECANOATE	IDO1
METHYL PENTADECANOATE	CYP27B1
METHYL PENTADECANOATE	GCGR
METHYL PENTADECANOATE	EGFR
METHYL PENTADECANOATE	CA12
METHYL PENTADECANOATE	ACHE
Bifendate	GSK3B
Bifendate	SYK
Bifendate	EGFR
Bifendate	OXTR
Bifendate	ABCG2
Bifendate	PTK2
Bifendate	AVPR2
Bifendate	AVPR1A
Bifendate	JAK3
Bifendate	F2
Bifendate	HSP90AB1
Bifendate	PDE8B
Bifendate	JUN
(+)-Syringaresinol	ALOX5
(+)-Syringaresinol	PTAFR
(+)-Syringaresinol	MAPK9
(+)-Syringaresinol	MCL1
(+)-Syringaresinol	SHBG
(+)-Syringaresinol	SLC5A2
(+)-Syringaresinol	SOAT1
(+)-Syringaresinol	HIF1A
(+)-Syringaresinol	SOAT2
(+)-Syringaresinol	SLC6A2
(+)-Syringaresinol	SLC6A4
(+)-Syringaresinol	CNR2
Calycosin	CYP19A1
Calycosin	CA7
Calycosin	HSD17B2
Calycosin	CA12
Calycosin	CA4
Calycosin	CBR1
Calycosin	ABCB1
Calycosin	TYR
Calycosin	MIF
Calycosin	PPARA
Calycosin	HSD17B1
Calycosin	ESR1
Calycosin	ESR2
Calycosin	TLR9
Calycosin	PTPRS
Calycosin	EGFR
Calycosin	MAOB
Calycosin	ALDH2
Calycosin	XDH
Calycosin	ALOX12
Calycosin	PTGS1
Calycosin	SLC6A2
Calycosin	TBXAS1
Calycosin	MAOA
Calycosin	MGAM
Calycosin	HTR2A
Calycosin	HTR2C
Calycosin	ADORA1
Calycosin	ADORA2A
Calycosin	ESRRA
Calycosin	ESRRB
Calycosin	ABCG2
Calycosin	CA2
Calycosin	IL2
Calycosin	PFKFB3
Calycosin	NOX4
Calycosin	ALOX15
Calycosin	CA1
Calycosin	PTPN1
Calycosin	PON1
Calycosin	ABCC1
Calycosin	CYP1B1
Calycosin	DUSP3
Calycosin	CDC25B
Calycosin	CDC7
Calycosin	PLAT
Calycosin	F10
Calycosin	PLAU
Calycosin	ACHE
Calycosin	STS
Calycosin	CA5B
Calycosin	HSP90AB1
Saikosaponin V	GLRA3
Saikosaponin V	HMGCR
Saikosaponin V	ITGB2
Saikosaponin V	ATP1A1
Saikosaponin V	GABRB3
Saikosaponin V	ITGAL
Saikosaponin V	HDAC2
Sainfuran	ESR1
Sainfuran	ESR2
Sainfuran	SIRT1
Sainfuran	GLO1
Sainfuran	NR1H3
Sainfuran	PDE4B
Sainfuran	CD38
Sainfuran	ODC1
Sainfuran	PTGES
Sainfuran	PLG
Sainfuran	ABCC1
Sainfuran	SHBG
Sainfuran	TNKS2
Sainfuran	TNKS
Sainfuran	NAE1
Sainfuran	GPR35
Sainfuran	PTPRS
Sainfuran	DAPK1
Sainfuran	MPG
Sainfuran	AKR1B1
Sainfuran	PDE4D
Encecalin	ODC1
Encecalin	MAPKAPK2
Encecalin	NOS2
Encecalin	MAOB
Encecalin	TGM2
Encecalin	SLC6A2
Encecalin	SLC6A3
Encecalin	MTNR1B
Encecalin	JAK2
Encecalin	MMP13
Encecalin	CCNC
Encecalin	PDE10A
Encecalin	CTSK
Encecalin	TRPA1
Encecalin	ICAM1
Encecalin	VCAM1
Encecalin	SELE
Encecalin	CSF1R
Encecalin	TTR
Encecalin	HSD11B1
Encecalin	CYP11B1
Encecalin	CYP11B2
Encecalin	FAP
Encecalin	JAK3
Encecalin	JAK1
Encecalin	TYK2
Encecalin	P2RX7
Encecalin	KDM4C
Encecalin	SIRT2
Encecalin	TYMP
Encecalin	PREP
Encecalin	PRKD1
Encecalin	NQO2
Encecalin	GRK2
Encecalin	PRMT3
Encecalin	FLT3
Encecalin	DUSP3
Encecalin	PRKCA
Encecalin	PRKCG
Encecalin	PIM1
Encecalin	MMP1
Encecalin	PIM2
Encecalin	MTNR1A
Encecalin	FABP4
Encecalin	FABP3
Encecalin	MALT1
Encecalin	PRKCD
Encecalin	MAPKAPK5
Encecalin	HTR2C
Encecalin	MMP8
Encecalin	NDUFA4
Encecalin	ALOX5
Encecalin	MAPK8
Encecalin	GPBAR1
Encecalin	CHRM2
Encecalin	SIGMAR1
Encecalin	BDKRB2
Encecalin	HCRTR2
Encecalin	MGLL
Encecalin	ABCG2
Encecalin	CTSC
Encecalin	ALDH1A1
Encecalin	KAT2B
Encecalin	CHRM1
Encecalin	CTSS
Encecalin	MAP2K1
Encecalin	NR1D1
Encecalin	NR1H3
Encecalin	CYP2A6
Encecalin	TAAR1
Encecalin	ACE
Encecalin	MAPK10
Encecalin	NUAK1
Encecalin	SLC6A4
Encecalin	ADORA3
Encecalin	BRD4
Encecalin	GABRA1
Encecalin	FNTB
Encecalin	FNTA
Encecalin	FNTA
Encecalin	PGGT1B
Encecalin	PDE4B
Encecalin	PDE7A
Encecalin	CAPN1
Encecalin	GABRA5
Encecalin	PARP2
Encecalin	TNKS2
Encecalin	RGS4
Encecalin	ADORA2A
Encecalin	GUSB
Encecalin	ADAMTS5
Encecalin	CDK4
Encecalin	CCND1
Encecalin	XPNPEP1
Encecalin	XPNPEP2
Encecalin	HDAC6
Encecalin	HDAC1
Encecalin	NAAA
Encecalin	PTPN1
Encecalin	RAPGEF4
Encecalin	GPR139
Encecalin	RARG
Encecalin	RARB
20-Hexadecanoylingenol	AR
20-Hexadecanoylingenol	NR3C1
20-Hexadecanoylingenol	ATP1A1
Longikaurin A	PRKCA
Longikaurin A	PRKCD
Longikaurin A	PTGER4
Longikaurin A	PTGER2
Longikaurin A	CD300A
Longikaurin A	PTGER3
Longikaurin A	CHGA
Longikaurin A	APOC2
Longikaurin A	KIF14
Longikaurin A	PRKCB
Cubebin	SLC6A2
Cubebin	SLC6A3
Cubebin	SHBG
Cubebin	MCL1
Cubebin	MAPK9
Cubebin	ALOX12
Cubebin	MAP2K1
Cubebin	HTR1A
Cubebin	JAK3
Cubebin	CDK2
Cubebin	CDK1
Cubebin	ALOX15
Cubebin	LYPLA1
Cubebin	LYPLA2
Cubebin	ERN1
Cubebin	HDAC2
Cubebin	TDP2
Cubebin	CHEK1
Cubebin	ADA
Cubebin	PDE2A
Cubebin	CHEK2
Cubebin	FNTB
Cubebin	PNP
Cubebin	FNTA
Cubebin	CDK4
Cubebin	CDK9
Cubebin	JAK1
Cubebin	MTOR
Cubebin	CAPN1
Cubebin	CYP17A1
Cubebin	ROCK2
Cubebin	ROCK1
Cubebin	LCK
Cubebin	SYK
Cubebin	ITK
Cubebin	TXK
Cubebin	CCND1
Cubebin	PYGL
Cubebin	FGFR1
Cubebin	SLC6A4
Cubebin	NTRK1
Cubebin	WEE1
Cubebin	ABL1
Cubebin	EGFR
Cubebin	FCER2
Cubebin	PIK3CD
Cubebin	PRKDC
Cubebin	PIK3CB
Cubebin	HCK
Cubebin	PIK3CG
Cubebin	PI4KB
Cubebin	PIK3CA
Cubebin	EPHB4
Cubebin	ZAP70
Cubebin	STAT5A
Cubebin	TOP1
Cubebin	PLA2G2A
Cubebin	ROCK1
Cubebin	ROCK2
Cubebin	KMO
Cubebin	JAK2
Cubebin	PLK1
Cubebin	FBP1
Cubebin	PIK3R1
Cubebin	TRPM8
Cubebin	PIK3CA
Cubebin	MMP13
Cubebin	CA9
Cubebin	ADAM17
Cubebin	MMP14
Cubebin	MMP7
Cubebin	ADAM10
Octalupine	CHRNA4
Octalupine	ITGA2B
Octalupine	CHRNB2
Octalupine	ITGB3
Octalupine	CHRNB4
Octalupine	CHRNA7
Octalupine	CHRNA3
Octalupine	CHRNB4
Octalupine	BCHE
Octalupine	AR
Octalupine	MME
Octalupine	HSD11B1
Octalupine	DPP4
Octalupine	PLA2G10
Octalupine	SLC6A3
Octalupine	FKBP1A
Octalupine	DNM1
Octalupine	CHRNB4
Octalupine	CHRNA3
Octalupine	HTR1A
Octalupine	CHRNA5
Octalupine	SLC6A2
Octalupine	PARP1
Octalupine	SRD5A2
Octalupine	CHRNA2
Octalupine	CHRNB2
Octalupine	CHRNB2
Octalupine	CHRNA4
Octalupine	PLA2G2C
Octalupine	GRM3
Octalupine	GRM8
Octalupine	GRM6
Octalupine	GRM2
Octalupine	HRH3
Octalupine	HTR1F
Octalupine	ADRA1A
Octalupine	ADRB2
Octalupine	ADRB1
Octalupine	ADRB3
Octalupine	HSD17B3
Octalupine	DRD4
Octalupine	NR3C1
Octalupine	PTGER4
Octalupine	PTGER2
Octalupine	PTGER3
Octalupine	GBA
Octalupine	GBA2
Octalupine	HTR1D
Octalupine	HTR5A
Octalupine	UTS2R
Octalupine	HTR3A
Octalupine	CHRNA6
Octalupine	CHRNB2
Octalupine	CHRNA3
Octalupine	CHRNB3
Octalupine	SLC6A9
Octalupine	CYP51A1
Octalupine	HRH4
Octalupine	HTR1B
Octalupine	DRD1
Octalupine	PDE10A
Octalupine	EPHX1
Octalupine	ADRA2A
Octalupine	ADRA2C
Octalupine	ADRA2B
Octalupine	HTR2C
Octalupine	HRH1
Octalupine	ADRA1B
Octalupine	FUCA1
Octalupine	HSD17B7
Octalupine	REN
Octalupine	HTR2B
Octalupine	HTR6
Octalupine	SCN5A
Octalupine	KCNA5
Saikosaponin D	STAT3
Saikosaponin D	IL2
Saikosaponin D	PTAFR
Saikosaponin D	PPM1B
Saikosaponin D	PPP1CC
Saikosaponin D	PPP2CA
Saikosaponin D	PPP2R5A
Longispinogenin	PTPN1
Longispinogenin	CYP19A1
Longispinogenin	BCHE
Longispinogenin	CYP2C19
Longispinogenin	AR
Longispinogenin	NR1I3
Longispinogenin	SLC6A2
Longispinogenin	SLC6A4
Longispinogenin	ESR1
Longispinogenin	HMGCR
Longispinogenin	ACHE
Longispinogenin	CHRM2
Longispinogenin	NR1H3
Longispinogenin	HSD11B1
Longispinogenin	CYP17A1
Longispinogenin	CD81
Longispinogenin	POLB
Longispinogenin	PTPRF
Longispinogenin	PLA2G1B
Longispinogenin	ACP1
Longispinogenin	CES2
Longispinogenin	RORC
Longispinogenin	FNTB
Longispinogenin	FNTA
Longispinogenin	CYP51A1
Longispinogenin	PREP
Longispinogenin	PTGES
Longispinogenin	PTPN6
Longispinogenin	SREBF2
Longispinogenin	NPC1L1
Longispinogenin	ESR2
Longispinogenin	SQLE
Longispinogenin	HSD11B2
Longispinogenin	ATP12A
Longispinogenin	FABP4
Longispinogenin	TERT
Longispinogenin	FABP3
Longispinogenin	FABP5
Longispinogenin	PPARD
Longispinogenin	FABP1
Longispinogenin	SHBG
Longispinogenin	FAAH
Longispinogenin	SERPINA6
Longispinogenin	CDC25B
Longispinogenin	GSK3B
Longispinogenin	GSK3A
Longispinogenin	CYP24A1
Longispinogenin	CYP27B1
Pulegone	TRPA1
Pulegone	FAAH
Pulegone	TRPV1
Pulegone	NR3C2
Pulegone	NR3C1
Pulegone	PGR
Pulegone	SERPINA6
Pulegone	SHBG
Pulegone	NR1I2
Pulegone	FABP1
Pulegone	NR1I3
Pulegone	CYP19A1
Pulegone	SRD5A1
Pulegone	ADH1A
Pulegone	ADH1C
Pulegone	SRD5A2
Pulegone	CCR5
Pulegone	PTGS1
Pulegone	AR
Pulegone	CTSD
Pulegone	HTR7
Pulegone	NPC1L1
Pulegone	PTGES
Pulegone	PTPN6
Pulegone	PTPN1
Pulegone	PTPN2
Stigmasterol	NPC1L1
Stigmasterol	NR1H3
Stigmasterol	RORC
Stigmasterol	ESR1
Stigmasterol	ESR2
Stigmasterol	SHBG
Stigmasterol	SREBF2
Stigmasterol	HMGCR
Stigmasterol	CYP19A1
Stigmasterol	AR
Stigmasterol	CYP17A1
Stigmasterol	CYP51A1
Stigmasterol	RORA
Stigmasterol	CYP2C19
Stigmasterol	PTPN1
Stigmasterol	SERPINA6
Stigmasterol	G6PD
Stigmasterol	ACHE
Stigmasterol	SLC6A4
Stigmasterol	NR1I3
Stigmasterol	CHRM2
Stigmasterol	SLC6A2
Stigmasterol	BCHE
Stigmasterol	NR1H2
Stigmasterol	PTGER1
Stigmasterol	PTGER2
Stigmasterol	TBXAS1
Stigmasterol	PTGES
Stigmasterol	PPARA
Stigmasterol	PPARD
Stigmasterol	SQLE
Stigmasterol	VDR
Stigmasterol	DHCR7
Stigmasterol	PTPN6
Stigmasterol	PTPN2
Stigmasterol	FDFT1
Stigmasterol	HSD11B1
Stigmasterol	NOS2
Stigmasterol	PPARG
Stigmasterol	UGT2B7
Stigmasterol	GLRA1
Stigmasterol	POLB
Adonitol	DPP4
Adonitol	NPC1L1
Adonitol	GBA
Adonitol	NR1H3
Saikosaponin B	STAT3
Saikosaponin B	IL2
Saikosaponin B	PTAFR
Saikosaponin B	ADORA1
Saikosaponin B	ADORA2B
Saikosaponin B	ADORA3
Thymonin	AKR1B1
Thymonin	ABCG2
Thymonin	OPRD1
Thymonin	ALOX5
Thymonin	TERT
Thymonin	XDH
Thymonin	CA2
Thymonin	OPRM1
Thymonin	PTGS2
Thymonin	CYP1B1
Thymonin	CA7
Thymonin	CA12
Thymonin	CA4
Thymonin	ADORA1
Thymonin	BACE1
Thymonin	NOX4
Thymonin	KIT
Thymonin	ADORA2A
Thymonin	ADORA3
Thymonin	EGFR
Thymonin	HSD17B2
Thymonin	ABCC1
Thymonin	ESR2
Thymonin	SRC
Thymonin	APP
Thymonin	CDK1
Thymonin	MET
Thymonin	MMP13
Thymonin	MMP3
Thymonin	MMP9
Thymonin	MMP2
Thymonin	MAOA
Thymonin	CA1
Thymonin	ABCB1
Thymonin	PLA2G2A
Thymonin	MCL1
Thymonin	SYK
Thymonin	NOS2
Thymonin	CDK2
Thymonin	KDM4E
Thymonin	GPR35
Thymonin	GLO1
Thymonin	DAPK1
Thymonin	CA3
Thymonin	PKN1
Thymonin	NEK2
Thymonin	CAMK2B
Thymonin	NEK6
Thymonin	PLA2G1B
Thymonin	APEX1
Thymonin	NUAK1
Thymonin	AKR1C2
Thymonin	AKR1C1
Thymonin	AKR1C3
Thymonin	AKR1C4
Thymonin	AKR1A1
Thymonin	CYP1A1
Thymonin	CYP1A2
Thymonin	CA6
Thymonin	CA14
Thymonin	CA9
Thymonin	CA5A
Thymonin	HSD17B1
Thymonin	CD38
Thymonin	TNKS2
Thymonin	TNKS
Thymonin	ARG1
Thymonin	AURKB
Thymonin	CA13
Thymonin	PIM1
Thymonin	PTPRS
Thymonin	GSK3B
Thymonin	FLT3
Thymonin	KDR
Thymonin	CYP19A1
Thymonin	PFKFB3
Thymonin	TOP2A
Thymonin	PIK3CG
Thymonin	ACHE
Thymonin	PLG
Thymonin	AMY1A
Thymonin	PLK1
Thymonin	F2
Thymonin	AHR
Thymonin	DRD4
Thymonin	MMP12
Thymonin	CDK5
Thymonin	CDK5R1
Thymonin	AKR1B10
Thymonin	PARP1
Thymonin	ALOX15
Thymonin	NTRK2
Thymonin	PTK2
Thymonin	MPG
Thymonin	SLC22A12
Thymonin	ODC1
Thymonin	ESR1
Thymonin	CFTR
Thymonin	TOP1
Thymonin	TYR
Thymonin	MYLK
Saikogenin F	PTPN1
Saikogenin F	CCR1
Saikogenin F	PARP1
Saikogenin F	HIF1A
Saikogenin F	F2R
Saikogenin F	P2RX3
Saikogenin F	EPHX2
Saikogenin F	GSK3A
Saikogenin F	MDM2
Saikogenin F	NR1I2
Saikogenin F	AURKA
Saikogenin F	NR1H4
Saikogenin F	MMP3
Saikogenin F	MMP1
Saikogenin F	MMP2
Saikogenin F	MMP7
Saikogenin F	HMGCR
Saikogenin F	HSP90AA1
Saikogenin F	PSENEN
Saikogenin F	NCSTN
Saikogenin F	PSEN1
Saikogenin F	APH1A
Saikogenin F	APH1B
Saikogenin F	PSEN2
Saikogenin F	LIMK1
Saikogenin F	GABRB3
Saikogenin F	GABRA3
Saikogenin F	GABRG2
Saikogenin F	CDK1
Saikogenin F	AURKB
Saikogenin F	CCNB2
Saikogenin F	CCNB1
Saikogenin F	CDK8
Saikogenin F	GABRA1
Saikogenin F	GABRA5
Saikogenin F	GABRG2
Saikogenin F	GABRG2
Saikogenin F	GABRG2
Saikogenin F	GABRB3
Saikogenin F	GABRB3
Saikogenin F	GABRB3
Saikogenin F	GABRA2
Saikogenin F	ADORA2A
Saikogenin F	ADORA2B
Saikogenin F	MAPK1
Saikogenin F	SORD
Saikogenin F	ROCK2
Saikogenin F	CCNC
Saikogenin F	ROCK1
Saikogenin F	CDK8
Saikogenin F	PDE3A
Saikogenin F	PDE3B
Saikogenin F	HDAC6
Saikogenin F	MMP8
Saikogenin F	VDR
Saikogenin F	MME
Saikogenin F	PIK3CB
Saikogenin F	INCENP
Saikogenin F	CALCRL
Saikogenin F	TTK
Saikogenin F	PDK1
Saikogenin F	CYP19A1
Saikogenin F	CCNB3
Saikogenin F	KDR
Saikogenin F	MTOR
Saikogenin F	REN
Saikogenin F	CDK1
Saikogenin F	PIK3CA
Saikogenin F	CHEK1
Saikogenin F	MAP3K14
6-O-Vanilloylajugol	HSP90AA1
Myricadiol	PTPN1
Myricadiol	BCHE
Myricadiol	CYP19A1
Myricadiol	NR1H3
Myricadiol	AR
Myricadiol	CYP2C19
Myricadiol	NPC1L1
Myricadiol	RORC
Myricadiol	NR1I3
Myricadiol	CYP17A1
Myricadiol	ESR1
Myricadiol	SLC6A2
Myricadiol	CYP51A1
Myricadiol	HMGCR
Myricadiol	CHRM2
Myricadiol	SLC6A4
Myricadiol	ACHE
Myricadiol	HSD11B1
Myricadiol	CES2
Myricadiol	ESR2
Myricadiol	SREBF2
Myricadiol	SQLE
Myricadiol	SHBG
Myricadiol	POLB
Myricadiol	PTPRF
Myricadiol	PTPN2
Myricadiol	PLA2G1B
Myricadiol	ACP1
Myricadiol	AKR1B10
Myricadiol	PTPN6
Myricadiol	PTGES
Myricadiol	HSD11B2
Myricadiol	CD81
Myricadiol	PREP
Myricadiol	FNTB
Myricadiol	FNTA
Myricadiol	BACE1
Myricadiol	NR3C2
Myricadiol	FABP4
Myricadiol	TERT
Myricadiol	FABP3
Myricadiol	FABP5
Myricadiol	PPARD
Myricadiol	FABP1
Myricadiol	PTPN11
Myricadiol	CYP24A1
Myricadiol	KDR
Myrcene	PPARA
Myrcene	CNR2
Cedrol	UGT2B7
Cedrol	CDC25A
Cedrol	CDC25B
Cedrol	NR1I3
Cedrol	AR
Cedrol	SHBG
Cedrol	HSD11B1
Cedrol	POLA1
Cedrol	NR1H4
Cedrol	SHH
Cedrol	TRPM8
Cedrol	ESR1
Cedrol	ESR2
Cedrol	CA2
Cedrol	CA1
Cedrol	CA4
Cedrol	NPC1L1
Cedrol	GPBAR1
Cedrol	CYP19A1
Cedrol	NR1H3
Cedrol	IDO1
Cedrol	G6PD
Cedrol	GABBR1
Decanal	CA2
Decanal	CA1
Decanal	CYP19A1
Decanal	AR
Decanal	NR1I3
Decanal	CA4
Decanal	CES1
Decanal	CES2
Decanal	ADH1A
Decanal	ADH1B
Decanal	ADH1C
Decanal	ADH7
Decanal	HLCS
Decanal	SRD5A1
Decanal	PTGS1
Decanal	PGR
Decanal	MTNR1A
Decanal	MTNR1B
Decanal	ACHE
Decanal	MMP13
Decanal	MMP1
Decanal	MMP8
Decanal	MAOB
Decanal	GRM1
Decanal	ALOX5
Decanal	CTSK
Decanal	ALOX15
Decanal	CYP2C19
Decanal	PAOX
Decanal	CNR2
Decanal	PARP1
Decanal	P2RX7
Decanal	THRB
Decanal	MAOA
Decanal	PIM1
Decanal	ROCK2
Decanal	PIM2
Decanal	PIM3
Decanal	DBF4
Decanal	CDC7
Decanal	NQO2
Decanal	ESR1
Decanal	PTGS2
Decanal	ESR2
Nonanal	CES2
Nonanal	CA4
Nonanal	CYP19A1
Nonanal	NR1I3
Nonanal	CA2
Nonanal	CA1
Nonanal	ADH1A
Nonanal	ADH1B
Nonanal	ADH7
Nonanal	AR
Nonanal	CES1
Nonanal	ADH1C
Nonanal	CHRM2
Nonanal	CHRM1
Nonanal	CHRM3
Nonanal	MTNR1A
Nonanal	MTNR1B
Nonanal	MAOA
Nonanal	MAOB
Nonanal	ADH4
Nonanal	CYP17A1
Nonanal	PAOX
Nonanal	NR4A1
Nonanal	HSPA1A
Nonanal	PTK2B
Nonanal	ALOX5
Nonanal	ALOX15
Nonanal	ALDH1A1
Nonanal	NQO2
4-Octanone	CA2
4-Octanone	CA1
4-Octanone	CA4
4-Octanone	CYP19A1
4-Octanone	CES1
4-Octanone	CES2
4-Octanone	ADH1A
4-Octanone	ADH1C
4-Octanone	NR1I3
4-Octanone	MAOB
4-Octanone	GABRB3
4-Octanone	GABRA3
4-Octanone	GABRG2
4-Octanone	GABRG2
4-Octanone	GABRG2
4-Octanone	GABRB3
4-Octanone	GABRB3
4-Octanone	GABRA1
4-Octanone	GABRA5
4-Octanone	GABRG2
4-Octanone	GABRA6
4-Octanone	GABRB3
4-Octanone	GABRB3
4-Octanone	GABRA2
4-Octanone	GABRG2
4-Octanone	P2RX7
4-Octanone	CTSK
4-Octanone	CTSL
4-Octanone	CTSB
4-Octanone	CHRM1
4-Octanone	PARP1
4-Octanone	CHRM4
4-Octanone	CHRM5
4-Octanone	CHRM2
4-Octanone	CHRM3
4-Octanone	SLC6A3
4-Octanone	HTR7
4-Octanone	ACE
4-Octanone	ACHE
4-Octanone	NOS2
4-Octanone	IDO1
4-Octanone	SLC6A2
4-Octanone	SLC6A4
4-Octanone	SRD5A1
4-Octanone	MTNR1A
4-Octanone	MTNR1B
4-Octanone	EPHX1
4-Octanone	EPHX2
4-Octanone	AR
4-Octanone	SIGMAR1
4-Octanone	SIRT2
4-Octanone	MPO
4-Octanone	CTSC
4-Octanone	PDE7A
4-Octanone	MGLL
4-Octanone	PARP10
4-Octanone	PIN1
4-Octanone	SRD5A2
4-Octanone	GABRA1
4-Octanone	ADH4
4-Octanone	ADH1B
4-Octanone	GABRA5
4-Octanone	NQO2
4-Octanone	DRD4
4-Octanone	CA5A
Paeoniflorigenone	ADAM17
Paeoniflorigenone	MMP9
Paeoniflorigenone	MMP2
Paeoniflorigenone	MMP8
Paeoniflorigenone	LGALS3
Paeoniflorigenone	LGALS9
Paeoniflorigenone	EDNRA
Paeoniflorigenone	KCNA3
Paeoniflorigenone	EGFR
Paeoniflorigenone	CMA1
Paeoniflorigenone	IDO1
Paeoniflorigenone	ABCB1
Paeoniflorigenone	PIM1
Paeoniflorigenone	PIM2
Paeoniflorigenone	PIM3
Paeoniflorigenone	CDC7
Paeoniflorigenone	CASP8
Paeoniflorigenone	FBP1
Paeoniflorigenone	ACPP
Paeoniflorigenone	CTSG
Paeoniflorigenone	ECE1
Paeoniflorigenone	ADORA3
Paeoniflorigenone	ADORA1
Paeoniflorigenone	ADORA2A
Paeoniflorigenone	VHL
Paeoniflorigenone	JUN
Paeoniflorigenone	NUDT1
Paeoniflorigenone	AHCY
Paeoniflorigenone	HPRT1
Paeoniflorigenone	MME
Paeoniflorigenone	CES1
Paeoniflorigenone	MMP13
Paeoniflorigenone	MMP3
Paeoniflorigenone	CES2
Paeoniflorigenone	MMP1
Paeoniflorigenone	MMP14
Paeoniflorigenone	MMP7
Paeoniflorigenone	ALPL
Paeoniflorigenone	MAPK10
Paeoniflorigenone	NQO1
Paeoniflorigenone	CAPN1
N-Methyltyramine	DRD2
N-Methyltyramine	TAAR1
N-Methyltyramine	DRD3
N-Methyltyramine	DRD4
N-Methyltyramine	DRD1
N-Methyltyramine	OPRM1
N-Methyltyramine	SLC6A2
N-Methyltyramine	SLC6A3
N-Methyltyramine	OPRD1
N-Methyltyramine	NMUR2
N-Methyltyramine	SIGMAR1
N-Methyltyramine	OPRK1
N-Methyltyramine	ADRA2A
N-Methyltyramine	ADRA2C
N-Methyltyramine	HTR2C
N-Methyltyramine	HTR2A
N-Methyltyramine	HTR3A
N-Methyltyramine	KDM4E
N-Methyltyramine	DRD5
N-Methyltyramine	MTNR1A
N-Methyltyramine	MTNR1B
N-Methyltyramine	SLC6A4
N-Methyltyramine	ADRB2
N-Methyltyramine	AOC3
N-Methyltyramine	HRH1
N-Methyltyramine	HTR6
N-Methyltyramine	CHRNA4
N-Methyltyramine	ADRA1D
N-Methyltyramine	HTR5A
N-Methyltyramine	CHRNB2
N-Methyltyramine	ADRA1B
N-Methyltyramine	CHRNA4
N-Methyltyramine	SLC18A2
N-Methyltyramine	HRH3
N-Methyltyramine	MAOA
N-Methyltyramine	ADRB3
N-Methyltyramine	ADRB1
N-Methyltyramine	CHRNA7
N-Methyltyramine	GAPDH
N-Methyltyramine	MAOB
N-Methyltyramine	HTR2B
N-Methyltyramine	QDPR
N-Methyltyramine	NISCH
N-Methyltyramine	CHRNA1
N-Methyltyramine	CHRNG
N-Methyltyramine	CHRND
N-Methyltyramine	PNMT
N-Methyltyramine	CHRNB1
N-Methyltyramine	HTR1D
Isosinensetin	ABCG2
Isosinensetin	AKR1B1
Isosinensetin	OPRD1
Isosinensetin	OPRM1
Isosinensetin	ALOX5
Isosinensetin	CYP1B1
Isosinensetin	KIT
Isosinensetin	PTGS2
Isosinensetin	ADORA3
Isosinensetin	NOS2
Isosinensetin	CA2
Isosinensetin	CA12
Isosinensetin	ABCC1
Isosinensetin	CA7
Isosinensetin	TERT
Isosinensetin	ADORA1
Isosinensetin	ADORA2A
Isosinensetin	NOX4
Isosinensetin	CA4
Isosinensetin	IGF1R
Isosinensetin	INSR
Isosinensetin	ALK
Isosinensetin	MET
Isosinensetin	SYK
Isosinensetin	CDK1
Isosinensetin	ABCB1
Isosinensetin	APP
Isosinensetin	CDK5
Isosinensetin	EGFR
Isosinensetin	CDK5R1
Isosinensetin	KDR
Isosinensetin	PLK1
Isosinensetin	FLT3
Isosinensetin	AURKB
Isosinensetin	CSNK2A1
Isosinensetin	GPR35
Isosinensetin	PIM1
Isosinensetin	MMP13
Isosinensetin	MMP9
Isosinensetin	CA1
Isosinensetin	CA9
Isosinensetin	SRC
Isosinensetin	GSK3B
Isosinensetin	PARP1
Isosinensetin	CA6
Isosinensetin	CA13
Isosinensetin	PFKFB3
Isosinensetin	PIK3CG
Isosinensetin	DRD4
Isosinensetin	PTK2
Isosinensetin	CDK2
Isosinensetin	F2
Isosinensetin	BACE1
Isosinensetin	XDH
Isosinensetin	AXL
Isosinensetin	MMP2
Isosinensetin	CDK1
Isosinensetin	CCNB1
Isosinensetin	CCNB2
Isosinensetin	CCNB3
Isosinensetin	ESR2
Isosinensetin	CYP1A1
Isosinensetin	MAOA
Isosinensetin	CYP19A1
Isosinensetin	NEK2
Isosinensetin	ACHE
Isosinensetin	PLG
Isosinensetin	AKT1
Isosinensetin	HSD17B2
Isosinensetin	GLO1
Isosinensetin	CD38
Isosinensetin	TNKS
Isosinensetin	ARG1
Isosinensetin	ALOX12
Isosinensetin	PLA2G1B
Isosinensetin	APEX1
Isosinensetin	AKR1C2
Isosinensetin	AKR1C1
Isosinensetin	AKR1C4
Isosinensetin	CAMK2B
Isosinensetin	ODC1
Isosinensetin	PTPRS
Isosinensetin	MCL1
Isosinensetin	PLA2G2A
Isosinensetin	TNKS2
Isosinensetin	PPP5C
Isosinensetin	AVPR2
Isosinensetin	MMP12
Isosinensetin	PDPK1
Isosinensetin	CA14
Isosinensetin	CA5A
Isosinensetin	LRRK2
Isosinensetin	PIK3CA
Isosinensetin	AKR1C3
Isosinensetin	IKBKB
Isosinensetin	CYP1A2
Isosinensetin	RPS6KA2
Isosinensetin	MMP3
Isosinensetin	CCNA1
Isosinensetin	CCNA2
Isosinensetin	CDK4
Isosinensetin	CDK2
Isosinensetin	PGK1
Isosinensetin	AR
Isosinensetin	CCND1
Isosinensetin	SIRT3
Isosinensetin	SIRT2
Sinensetin	ABCG2
Sinensetin	CYP1B1
Sinensetin	ADORA1
Sinensetin	ADORA2A
Sinensetin	AKR1B1
Sinensetin	OPRD1
Sinensetin	KIT
Sinensetin	ADORA3
Sinensetin	FLT3
Sinensetin	PLA2G2A
Sinensetin	CA2
Sinensetin	SYK
Sinensetin	CA7
Sinensetin	NOX4
Sinensetin	GSK3B
Sinensetin	ALOX5
Sinensetin	CDK5
Sinensetin	ABCB1
Sinensetin	CDK5R1
Sinensetin	PTPRS
Sinensetin	PIM1
Sinensetin	GLO1
Sinensetin	AKR1B10
Sinensetin	TOP1
Sinensetin	ARG1
Sinensetin	CA12
Sinensetin	ABCC1
Sinensetin	TNKS
Sinensetin	PARP1
Sinensetin	MAOA
Sinensetin	TNKS2
Sinensetin	AMY1A
Sinensetin	GRK6
Sinensetin	APP
Sinensetin	PLK1
Sinensetin	MET
Sinensetin	MMP2
Sinensetin	CDK1
Sinensetin	CCNB1
Sinensetin	CCNB2
Sinensetin	CCNB3
Sinensetin	CA1
Sinensetin	CDK1
Sinensetin	PLG
Sinensetin	CA13
Sinensetin	KDR
Sinensetin	KDM4E
Sinensetin	ALOX12
Sinensetin	PTGS2
Sinensetin	EGFR
Sinensetin	SRC
Sinensetin	MMP13
Sinensetin	PIK3CG
Sinensetin	ESR2
Sinensetin	TTR
Sinensetin	OPRM1
Sinensetin	ACHE
Sinensetin	CD38
Sinensetin	CSNK2A1
Sinensetin	MMP9
Sinensetin	MMP12
Sinensetin	XDH
Sinensetin	MAPT
Sinensetin	TOP2A
Sinensetin	MPO
Sinensetin	PIK3R1
Sinensetin	CA3
Sinensetin	CXCR1
Sinensetin	PLA2G1B
Sinensetin	APEX1
Sinensetin	AKR1C2
Sinensetin	AKR1C1
Sinensetin	AKR1C4
Sinensetin	AKR1A1
Sinensetin	TERT
Sinensetin	BACE1
Sinensetin	DRD4
Sinensetin	CDK2
Sinensetin	AURKB
Sinensetin	PFKFB3
Sinensetin	CYP19A1
Sinensetin	CA9
Sinensetin	ST6GAL1
Sinensetin	CBR1
Sinensetin	CA4
Sinensetin	IGF1R
Sinensetin	NOS2
Sinensetin	AXL
Sinensetin	CA6
Sinensetin	PTK2
Sinensetin	CAMK2B
Sinensetin	F2
Sinensetin	CFTR
Sinensetin	NEK2
Sinensetin	ALK
Sinensetin	TYR
Sinensetin	AHR
Sinensetin	INSR
Sinensetin	MAOB
Sinensetin	ODC1
Sinensetin	NAE1
Sinensetin	PPP5C
Sinensetin	HTR6
Sinensetin	MT-ND4
2,3-dihydro-1H-pyrrolo[2,1-b]quinazolin-9-one	ACHE
2,3-dihydro-1H-pyrrolo[2,1-b]quinazolin-9-one	MAOA
2,3-dihydro-1H-pyrrolo[2,1-b]quinazolin-9-one	RGS4
2,3-dihydro-1H-pyrrolo[2,1-b]quinazolin-9-one	CA9
2,3-dihydro-1H-pyrrolo[2,1-b]quinazolin-9-one	HTR6
2,3-dihydro-1H-pyrrolo[2,1-b]quinazolin-9-one	PBRM1
2,3-dihydro-1H-pyrrolo[2,1-b]quinazolin-9-one	SMARCA4
2,3-dihydro-1H-pyrrolo[2,1-b]quinazolin-9-one	HPGDS
2,3-dihydro-1H-pyrrolo[2,1-b]quinazolin-9-one	SLC6A3
2,3-dihydro-1H-pyrrolo[2,1-b]quinazolin-9-one	GRM5
2,3-dihydro-1H-pyrrolo[2,1-b]quinazolin-9-one	MPO
2,3-dihydro-1H-pyrrolo[2,1-b]quinazolin-9-one	CTSC
2,3-dihydro-1H-pyrrolo[2,1-b]quinazolin-9-one	CTSK
2,3-dihydro-1H-pyrrolo[2,1-b]quinazolin-9-one	CTSS
2,3-dihydro-1H-pyrrolo[2,1-b]quinazolin-9-one	CTSV
2,3-dihydro-1H-pyrrolo[2,1-b]quinazolin-9-one	CTSL
2,3-dihydro-1H-pyrrolo[2,1-b]quinazolin-9-one	CTSB
2,3-dihydro-1H-pyrrolo[2,1-b]quinazolin-9-one	CCNE2
2,3-dihydro-1H-pyrrolo[2,1-b]quinazolin-9-one	AR
2,3-dihydro-1H-pyrrolo[2,1-b]quinazolin-9-one	HSD11B1
2,3-dihydro-1H-pyrrolo[2,1-b]quinazolin-9-one	SLC6A2
2,3-dihydro-1H-pyrrolo[2,1-b]quinazolin-9-one	CDK2
2,3-dihydro-1H-pyrrolo[2,1-b]quinazolin-9-one	CCNE1
