# Supplementary material for: Blood-activating, depression-relieving formula alleviates post-stroke depression: mechanistic insights from network pharmacology and microglial validation
Source: Front Neurol. 2026 Jul 2;17:1780535. doi: 10.3389/fneur.2026.1780535 (PMC13372893; doi:10.3389/fneur.2026.1780535)
Supplement: SUPPLEMENTARY TABLE S3 — Summarises the prioritisation of EGFR, STAT3, PIK3CA, JUN, and BCL2 based on overlap analysis, degree-filtered hub screening, and compound-target connectivity. [file Table_3.XLSX]

## Sheet: Sheet1
Gene	In 158 overlapping genes	In degree-filtered hub set (degree > 20)	In top 10 network-connected genes	In top 5 compound-associated genes	No. of linked BADR-derived active compounds	Linked BADR-derived active compounds	Prioritization rationale	Included in downstream experimental validation
EGFR	Yes	Yes	Yes	Yes	9	Thymonin; Paeoniflorigenone; Isosinensetin; Sinensetin; Myricanone; METHYL PENTADECANOATE; Bifendate; Calycosin; Cubebin	Central upstream RTK node; high network connectivity; strongest compound linkage	Yes
STAT3	Yes	Yes	Yes	Yes	4	Myricanone; Saikosaponin B; Saikosaponin D; Valerophenone	Key inflammatory transcription factor; major downstream node of EGFR-associated signaling	Yes
PIK3CA	Yes	Yes	Yes	Yes	4	Cubebin; Isosinensetin; Saikogenin F; Valerophenone	Core PI3K–AKT signaling component linking inflammatory signaling to survival control	Yes
JUN	Yes	Yes	Yes	No	2	Bifendate; Paeoniflorigenone	Stress-responsive transcriptional effector associated with inflammatory activation	Yes
BCL2	Yes	Yes	Yes	No	1	METHYL PENTADECANOATE	Apoptosis/survival checkpoint downstream of inflammatory-survival signaling	Yes
