# Supplementary material for: Blood-activating, depression-relieving formula alleviates post-stroke depression: mechanistic insights from network pharmacology and microglial validation
Source: Front Neurol. 2026 Jul 2;17:1780535. doi: 10.3389/fneur.2026.1780535 (PMC13372893; doi:10.3389/fneur.2026.1780535)
Supplement: SUPPLEMENTARY TABLE S4 — Annotated LC-MS/MS-identified constituents of BADR extract. [file Table_4.XLSX]

## Sheet: Sheet1
	variable_id	mz	rt	Compound.name	Adduct	Score	FORMULA	SUPER_CLASS	MAIN_CLASS	SUB_CLASS	TCM_Name	Peak intensity
1	M269T70_POS	269.104	69.741	Inosine	(M+H)+	0.900956	C10H12N4O5	Nucleosides, nucleotides, and analogues	Purine nucleosides		冬虫夏草; 大枣; 枣仁; 桂圆; 稻芽; 蛇胆汁; 象贝; 辣椒; 韭子	29640.6
2	M116T53_POS	116.079	52.849	proline dl-form	(M+H)+	0.900509	C5H9NO2	Organic acids and derivatives	Carboxylic acids and derivatives	Amino acids, peptides, and analogues	人参; 南鹤虱; 大蒜; 当归; 朱砂根; 板蓝; 款冬花; 洋葱; 白果; 芥子; 蒲公英; 辣椒; 马勃; 麦芽	182722
3	M259T681_POS	259.182	681.284	(2R,9S,11R,12R,14R,16S)-14-methyl-1,4-diazapentacyclo[7.7.1.02,12.03,8.011,16]heptadec-3(8)-en-5-one	(M+H)+	0.899441	C16H22N2O				山牡荆	49092.1
4	M425T51_POS	425.13	51.142	Nobiletin	(M+Na)+	0.896931	C21H22O8	Phenylpropanoids and polyketides	Flavonoids	O-methylated flavonoids	佛手; 化橘红; 枳壳; 橘核; 橙皮; 灯心草; 绿衣枳实; 茅膏菜; 辣椒; 雷公藤; 香橼	552192
5	M138T52_POS	138.064	51.979	Trigonelline	(M+H)+	0.893169	C7H7NO2	Alkaloids and derivatives			一枝蒿; 使君子; 冬瓜仁; 刺苋; 半夏; 南瓜; 小麦; 掌叶半夏; 昆布; 桑叶; 洋葱; 玉米须; 瓜蒂; 白藓皮; 相思子; 胡芦巴; 花生; 莱菔; 豆油; 辣椒; 青葙子; 青黛; 麦芽; 麻仁	87627.2
6	M291T189_POS	291.104	189.192	Catechin	(M+H)+	0.892942	C15H14O6	Phenylpropanoids and polyketides	Flavonoids	Flavans	丁香; 丹参; 乌梅; 乌药; 人参; 人字草; 仙鹤草; 何首乌; 余甘子; 儿茶; 八角茴香; 冬青; 刺梨果; 化香树果; 半边旗; 南鹤虱; 土茯苓; 地榆; 大枣; 大活血; 大蒜; 大黄; 姜; 官桂; 小麦; 山栀; 山楂; 岩白菜; 川木香; 巫山淫羊藿; 布渣叶; 拳参; 按叶; 无花果; 昆明山海棠; 明党参; 木爪; 朱砂根; 杏仁; 杜仲; 杠板归; 杭芍; 松脂; 枣仁; 柿叶; 核桃; 桃; 桃仁; 桑叶; 棉花根; 棕板; 榕树叶; 榼藤子; 槐枝; 槟榔; 槲叶干浸膏; 水红花; 沙棘; 淫羊藿; 满山红; 漏芦; 灵芝; 照山白; 牙皂; 牛西西; 牡丹皮; 牡荆叶; 猕猴桃; 玫瑰花; 珠子参; 番石榴叶; 白果; 白眉; 白茶; 白蔹; 百合; 石榴; 石耳; 积雪草; 竹节参; 罗布麻; 肉豆蔻; 胡椒; 芒果叶; 芥子; 芦荟; 花椒; 花生; …	90380
7	M460T759_POS	460.275	759.328	Bullatine B	(M+Na)+	0.891906	C24H39NO6				川乌; 草乌	26305.2
8	M284T70_POS	284.116	69.741	CID 765	(M+H)+	0.891838	C10H13N5O5	Nucleosides, nucleotides, and analogues	Purine nucleosides		人参; 伊贝母; 川贝母; 湖北贝母; 象贝	74717.7
9	M287T237_POS	287.072	236.504	heraclenin	(M+H)+	0.891581	C16H14O5				北沙参; 南鹤虱; 绿衣枳实	33431.3
10	M557T51_POS	557.179	51.142	Siringinoside	(M+Na)+	0.89003	C23H34O14				沙参; 狼毒	1.33411e+06
11	M198T343_POS	198.14	343.065	Isobutyl mercaptan	(2M+NH4)+	0.88861	C4H10S	Organosulfur compounds	Thiols	Alkylthiols	番石榴叶	39292.8
12	M124T68_POS	124.048	68.034	Nicotinic acid	(M+H)+	0.88746	C6H5NO2	Organoheterocyclic compounds	Pyridines and derivatives	Pyridinecarboxylic acids and derivatives	丁香; 丝瓜络; 乌鸡; 亚麻子; 人参; 儿茶; 党参; 冬瓜仁; 冬虫夏草; 化橘红; 南瓜; 南鹤虱; 大力子; 大枣; 大蒜; 姜; 姜黄; 官桂; 小麦; 川楝; 当归; 扁豆; 扶芳藤; 无花果; 昆布; 曼陀罗; 杏仁; 枣仁; 枫茄花; 枸杞; 柿叶; 核桃; 桂圆; 桃; 槟榔; 橘核; 橙皮; 洋葱; 牛至; 牛黄; 牡荆叶; 猕猴桃; 猪胆; 猪苓; 玉米须; 瓜蒂; 甘草; 番石榴叶; 白果; 白茶; 益智; 知母; 石刁柏; 石榴; 稻芽; 红景天; 红花; 绿豆; 罂粟; 罗勒; 羊肉; 肉豆蔻; 胡椒; 胡芦巴; 胡麻; 臭梧桐; 芒果叶; 芥子; 花生; 苦楝子; 茴香; 草苁蓉; 荔枝核; 荞麦; 莱菔; 菊苣; 葫芦壳; 葫芦茶; 葱; 蒲桃; 蒲黄; 蔓越莓; 藕; 藜; 西瓜; 西红花; 豆油; 赤豆; 辣椒; 酸模; 章鱼; 香茅; 香菇; 马齿…	69162.2
13	M427T51_POS	427.13	51.142	Secoxyloganin	(M+Na)+	0.886761	C17H24O11				何首乌; 双花; 山银花; 枣皮	70235.3
14	M301T239_1_POS	301.125	239.16	[(4R)-4-hydroxynon-6-enyl] benzoate	(M+K)+	0.885262	C16H22O3				商陆; 大蓟; 石榴	422048
15	M353T452_POS	353.251	451.661	1-Monopalmitin	(M+Na)+	0.883976	C19H38O4	Lipids and lipid-like molecules	Glycerolipids	Monoradylglycerols	人参; 佛手; 决明子; 北合欢; 商陆; 大黄; 姜; 川乌; 明党参; 瓜蒌; 石刁柏; 稻芽; 臭梧桐; 苏子; 藕; 豆油; 豨莶; 豨莶草; 香橼; 黄芪; 黄蜀葵花	337873
16	M279T164_POS	279.151	163.666	Dibutyl Phthalate	(M+H)+	0.883757	C16H22O4	Benzenoids	Benzene and substituted derivatives	Benzoic acids and derivatives	五味子; 人参; 仙鹤草; 元参; 商陆; 地绵草; 姜; 山栀; 广藿香; 当归; 款冬花; 水泽兰; 沉香; 泽兰; 洋葱; 满山红; 片芩; 牛膝; 甘草; 白芷; 石斛; 石菖蒲; 砂仁; 肉豆蔻; 艾叶; 芦荟; 藕; 西南黄芩; 辣椒; 雪莲; 飞扬草; 香薷	26603.5
17	M136T52_POS	136.071	51.979	Adenine	(M+H)+	0.8837	C5H5N5	Organoheterocyclic compounds	Imidazopyrimidines	Purines and purine derivatives	一枝蒿; 人参; 僵蚕; 冬虫夏草; 半夏; 南瓜; 地黄; 大枣; 天南星; 天麻; 姜; 小车前; 小通草; 川贝母; 当归; 掌叶半夏; 杭菊; 枣仁; 柴胡; 核桃; 桂圆; 桑叶; 款冬花; 灵芝; 猕猴桃; 白果; 稻芽; 红花; 芡实; 茯神; 蒲黄; 藕; 豆油; 赤小豆; 车前子; 金果榄; 铁树叶; 防己; 青风藤; 韭子; 马齿苋; 麦芽	15404
18	M132T53_POS	132.11	52.849	2-Amino-3-methylpentanoic acid	(M+H)+	0.88342	C6H13NO2	Organic acids and derivatives	Carboxylic acids and derivatives	Amino acids, peptides, and analogues	丁香; 亚麻子; 化橘红; 南鹤虱; 大蒜; 姜; 官桂; 广藿香; 无花果; 杏仁; 橘核; 橙皮; 款冬花; 牛黄; 猕猴桃; 猪胆; 番石榴叶; 白果; 石刁柏; 稻芽; 罂粟; 罗勒; 胡椒; 胡芦巴; 胡麻; 芒果叶; 芥子; 花生; 茴香; 荞麦; 菊苣; 蔓越莓; 豆油; 辣椒; 酸模; 马勃	18366.7
19	M132T88_POS	132.111	87.988	L-Isoleucine	(M+H)+	0.880738	C6H13NO2	Organic acids and derivatives	Carboxylic acids and derivatives	Amino acids, peptides, and analogues	一枝蒿; 丁香; 亚麻子; 人参; 决明子; 化橘红; 南瓜; 南鹤虱; 大力子; 大蒜; 姜; 官桂; 宽叶缬草; 小麦; 广藿香; 扁豆; 无花果; 杏仁; 柿叶; 核桃; 桂圆; 桃; 槟榔; 橘核; 橙皮; 款冬花; 洋葱; 牛至; 牛黄; 猕猴桃; 猪胆; 玉米须; 瓜蒂; 番石榴叶; 白果; 白茶; 石刁柏; 石榴; 稻芽; 红花; 红豆蔻; 绿豆; 缬草; 罂粟; 罗勒; 肉苁蓉; 胡椒; 胡芦巴; 胡麻; 芒果叶; 芥子; 花生; 茴香; 荞麦; 荠菜; 莱菔; 菊苣; 葫芦壳; 葱; 蔓越莓; 藕; 藜; 蘑菇; 蛇麻子; 西瓜; 豆油; 赤豆; 辣椒; 酸模; 香菇; 马勃; 马齿苋; 麦芽; 麻仁	722151
20	M166T91_POS	166.096	91.494	Dl-Phenylalanine	(M+H)+	0.880283	C9H11NO2	Organic acids and derivatives	Carboxylic acids and derivatives	Amino acids, peptides, and analogues	人参; 半夏; 南鹤虱; 大枣; 大蒜; 太子参; 朱砂根; 枣仁; 枳梗; 枸杞子; 桔梗; 洋葱; 白果; 芥子; 苍术; 豆油; 辣椒; 马勃; 鹅不食草; 麦芽	32439.1
21	M138T92_POS	138.1	92.372	Tyramine	(M+H)+	0.879124	C8H11NO	Benzenoids	Benzene and substituted derivatives	Phenethylamines	佛手; 厚朴; 枳壳; 橘核; 橙皮; 水飞蓟; 灵芝; 牛黄; 白屈菜; 稻芽; 穿山龙; 绿衣枳实; 荠菜; 豆油; 辣椒; 香橼; 麦芽; 麻仁	21471.2
22	M298T187_POS	298.114	186.642	5'-Methylthioadenosine	(M+H)+	0.877829	C11H15N5O3S	Nucleosides, nucleotides, and analogues	5'-deoxyribonucleosides	5'-deoxy-5'-thionucleosides	北沙参; 半夏; 朱砂根	63003.1
23	M203T49_POS	203.065	49.424	Coniferyl alcohol	(M+Na)+	0.877628	C10H12O3				党参; 刺五加; 南鹤虱; 厚朴; 大蒜; 天冬; 姜; 山芝麻; 当归; 接骨木; 杜仲; 桑叶; 楮实; 甘蔗; 石菖蒲; 芒果叶; 薏苡仁	99434.8
24	M173T44_POS	173.031	44.229	sn-Glycerol 3-phosphate	(M+H)+	0.876004	C3H9O6P	Lipids and lipid-like molecules	Glycerophospholipids	Glycerophosphates	朱砂根; 豆油	3751.88
25	M182T52_2_POS	182.092	51.979	L-Tyrosine	(M+H)+	0.875643	C9H11NO3	Organic acids and derivatives	Carboxylic acids and derivatives	Amino acids, peptides, and analogues	五灵脂; 人参; 半夏; 南鹤虱; 卷柏; 大蒜; 小麦; 槟榔; 灵芝; 独角莲; 白果; 石榴; 稻芽; 红豆蔻; 绿豆; 肉苁蓉; 芥子; 苏子; 荠菜; 蘑菇; 豆油; 辣椒; 韭子; 马勃; 麻仁	13062.9
26	M145T687_POS	145.11	687.244	3-Buten-1-ol	(2M+H)+	0.875541	C4H8O	Organic oxygen compounds	Organooxygen compounds	Alcohols and polyols	西南黄芩	8343.41
27	M585T1027_POS	585.321	1027.33	lappaconitine	(M+H)+	0.874673	C32H44N2O8				川乌; 草乌	99952.8
28	M133T48_POS	133.07	47.74	DL-Asparagine	(M+H)+	0.873673	C4H8N2O3	Organic acids and derivatives	Carboxylic acids and derivatives	Amino acids, peptides, and analogues	东风桔; 人参; 太子参; 朱砂根	26657.6
29	M245T743_POS	245.132	742.846	Osthol	(M+H)+	0.873286	C15H16O3	Phenylpropanoids and polyketides	Coumarins and derivatives		九里香; 仙鹤草; 佛手; 化橘红; 南鹤虱; 枳壳; 核桃; 白芷; 益母草; 绞股蓝; 羌活; 芸香浸膏; 苍术; 蛇床子; 香橼	12080
30	M395T441_POS	395.133	440.677	Eleutheroside B	(M+Na)+	0.872757	C17H24O9				刺五加	150815
31	M401T761_POS	401.344	761.057	7-Ketocholesterol	(M+H)+	0.871063	C27H44O2				僵蚕	61232.9
32	M707T563_POS	707.25	562.741	coniferin	(2M+Na)+	0.870427	C16H22O8				五加皮; 人字草; 刺五加; 半夏; 宽叶缬草; 枳壳; 橘核; 沉香; 甘松; 白果; 白眉; 秦艽; 缬草; 肉苁蓉; 胡黄连; 艾叶; 蜘蛛香; 锁阳; 黄柏	408067
33	M282T102_POS	282.137	102.029	2'-O-Methyladenosine	(M+H)+	0.864434	C11H15N5O4				冬虫夏草	37881.2
34	M205T821_POS	205.208	821.273	beta-Sesquiphellandrene	(M+H)+	0.86404	C15H24				姜; 姜黄; 枳壳; 橘核; 牛至; 积雪草; 红豆蔻; 绿衣枳实; 芒果叶; 菖蒲	16111.5
35	M152T107_POS	152.117	106.96	N-Methyltyramine	(M+H)+	0.862146	C9H13NO	Benzenoids	Benzene and substituted derivatives	Phenethylamines	枳壳; 橘核; 橙皮; 石上柏; 绿衣枳实; 麦芽	616117
36	M381T604_POS	381.117	604.36	Sweroside	(M+Na)+	0.861337	C16H22O9				双花; 山银花; 川断; 枣皮; 秦艽; 红花龙胆; 萱草根; 青叶胆; 飞扬草; 龙胆	57774.7
37	M425T508_POS	425.22	507.541	Telocinobufagin	(M+Na)+	0.861068	C24H34O5				干蟾	22659.5
38	M183T256_POS	183.089	255.815	Hexyl dihydrogen phosphate	(M+H)+	0.860582	C6H15O4P				姜	126211
39	M353T49_POS	353.105	49.424	Yinyanghuo E	(M+H)+	0.85961	C20H16O6				淫羊藿	665137
40	M305T900_POS	305.174	900.387	Zeranol	(M+H-H2O)+	0.856873	C18H26O5				石榴	842.935
41	M387T235_POS	387.246	234.731	Bufalin	(M+H)+	0.856388	C24H34O4				干蟾	57290.2
42	M261T43_POS	261.053	43.391	[(2S,3R,4S,5R,6R)-3,4,5,6-tetrahydroxyoxan-2-yl]methyl dihydrogen phosphate	(M+H)+	0.856288	C6H13O9P				稻芽; 辣椒	19516.7
43	M339T215_POS	339.127	215.483	(2S,8S)-5-hydroxy-2-(4-hydroxyphenyl)-8-(2-hydroxypropan-2-yl)-2,3,8,9-tetrahydrofuro[2,3-h]chromen-4-one	(M+H-H2O)+	0.855667	C20H20O6				黄柏	39194.9
44	M381T814_POS	381.228	813.508	Cytisine	(2M+H)+	0.855532	C11H14N2O				刺苋; 山豆根; 槐枝; 苦参	252914
45	M403T461_POS	403.359	461.297	delta-tocopherol	(M+H)+	0.855187	C27H46O2				亚麻子; 人参; 刀豆; 双花; 小麦; 杏仁; 核桃; 沙棘; 牛至; 石榴; 稻芽; 胡麻; 苏子; 莱菔; 豆油; 贯叶金丝桃	143626
46	M150T148_POS	150.101	148.142	Phenylephrine	(M+H-H2O)+	0.854744	C9H13NO2	Benzenoids	Phenols	1-hydroxy-4-unsubstituted benzenoids	地耳草	176795
47	M223T268_POS	223.074	268.283	Isofraxidin	(M+H)+	0.853184	C11H10O5	Phenylpropanoids and polyketides	Coumarins and derivatives	Hydroxycoumarins	九节茶; 凤仙花; 刘寄奴; 刺五加; 前胡; 大戟; 大蓟; 羌活; 苦楝子; 返魂草; 连翘; 防风; 青蒿; 麝香	47850.5
48	M389T393_POS	389.146	392.619	Diacetoxyscirpenol	(M+Na)+	0.852879	C19H26O7				芒果叶	44417.6
49	M120T129_POS	120.089	128.999	Phenylethanolamine	(M+H-H2O)+	0.852651	C8H11NO				广藿香	1.13082e+06
50	M317T400_POS	317.085	399.803	Byakangelicin	(M+H-H2O)+	0.851708	C17H18O7				佛手; 北沙参; 白芷; 香橼	79754.8
51	M205T845_POS	205.098	845.371	Diethyl Phthalate	(M+H-H2O)+	0.851374	C12H14O4	Benzenoids	Benzene and substituted derivatives	Benzoic acids and derivatives	佩兰; 使君子; 姜; 无花果; 枳壳; 柏叶; 橙皮; 沙棘; 洋葱; 绿衣枳实; 艾叶; 茵陈; 蒲黄	322044
52	M381T50_POS	381.102	50.255	Gardenin B	(M+Na)+	0.850499	C19H18O7	Phenylpropanoids and polyketides	Flavonoids	O-methylated flavonoids	枳壳; 橘核; 罗勒; 茅膏菜; 薄荷; 金牛草; 鼠曲草	2.6772e+07
53	M241T52_POS	241.168	51.979	(8beta,10beta)-6,8-Dimethylergoline	(M+H)+	0.84844	C16H20N2				蓖麻	12504.3
54	M146T185_POS	146.069	184.946	Indole-3-Carboxaldehyde	(M+H)+	0.847745	C9H7NO	Organoheterocyclic compounds	Indoles and derivatives	Indoles	两面针; 九里香; 北合欢; 板蓝; 棉花根; 毛两面针; 沉香; 红花; 胡麻; 苏子; 莱菔; 葎草; 蒲公英; 败酱; 鸭跖草; 黄柏	81140.3
55	M497T49_POS	497.174	49.424	Artonin E	(M+CH3COO+2H)+	0.845757	C25H24O7	Phenylpropanoids and polyketides	Flavonoids	Flavones	牡丹皮	74915.5
56	M223T332_POS	223.074	331.964	Isoflavone	(M+H)+	0.845601	C15H10O2	Phenylpropanoids and polyketides	Isoflavonoids	Isoflav-2-enes	亚麻子; 化橘红; 大蒜; 射干; 杏仁; 核桃; 橙皮; 牛黄; 玉米须; 白茶; 石刁柏; 稻芽; 绿豆; 胡芦巴; 花生; 葛根; 蔓越莓; 豆油; 赤豆; 麦芽; 黄芪	44018
57	M257T613_POS	257.167	612.865	Chanoclavine	(M+H)+	0.844791	C16H20N2O				白丑	82757.6
58	M451T697_POS	451.347	697.345	Vitamin K	(M+H)+	0.843701	C31H46O2				丁香; 丝瓜络; 亚麻子; 冬瓜仁; 刺梨果; 化橘红; 南瓜; 南鹤虱; 夏枯草; 大力子; 大蒜; 姜; 姜黄; 官桂; 小麦; 扁豆; 无花果; 明党参; 杏仁; 柿叶; 核桃; 桃; 橙皮; 牛至; 牛黄; 猕猴桃; 猪胆; 玉米须; 瓜蒂; 番石榴叶; 白茶; 石刁柏; 石榴; 稻芽; 红花; 绿豆; 罗勒; 胡椒; 胡麻; 芒果叶; 芥子; 花生; 荔枝核; 荞麦; 莱菔; 菊苣; 葱; 蒲黄; 蔓越莓; 藜; 西瓜; 豆油; 辣椒; 麦芽; 麻仁	47367.7
59	M807T499_POS	807.495	498.841	Ginsenoside Rg2	(M+Na)+	0.843686	C42H72O13				三七; 人参; 珠子参; 竹节参; 西洋参	10551.1
60	M73T1074_POS	73.0721	1073.56	Cyclobutanol	(M+H)+	0.843015	C4H8O				地耳草; 蛇床子; 辣椒	256940
61	M393T642_POS	393.309	641.859	methyl 3-[(2S,3R,4R,8S,11S,12R,15R)-11-hydroxy-12,16-dimethyl-1-azapentacyclo[9.6.1.02,15.03,12.04,8]octadecan-3-yl]propanoate	(M+NH4)+	0.842823	C23H37NO3				牛耳枫	83005.8
62	M469T194_POS	469.159	194.408	Prim-O-glucosylcimifugin	(M+H)+	0.84257	C22H28O11				槐枝; 防风	7537.87
63	M617T208_POS	617.182	208.28	Didymin	(M+Na)+	0.841271	C28H34O14				化橘红; 断血流; 枳壳; 橘核; 橙皮; 绿衣枳实; 薄荷; 香橼	25783.5
64	M397T579_POS	397.332	579.047	Npc67059	(M+H)+	0.840966	C28H44O	Lipids and lipid-like molecules	Steroids and steroid derivatives	Vitamin D and derivatives	蛇麻子	71338.1
65	M258T49_POS	258.126	48.592	Choline Alfoscerate	(M+H)+	0.840076	C8H20NO6P	Lipids and lipid-like molecules	Glycerophospholipids	Glycerophosphocholines	人参	94894
66	M359T639_2_POS	359.134	638.508	Triptonide	(M+H)+	0.839691	C20H22O6				昆明山海棠; 雷公藤	188341
67	M150T53_POS	150.101	52.849	synephrine	(M+H-H2O)+	0.839455	C9H13NO2	Benzenoids	Phenols	1-hydroxy-2-unsubstituted benzenoids	佛手; 吴茱萸; 广藿香; 枳壳; 橘核; 橙皮; 绿衣枳实; 香橼; 麻黄	1.40592e+06
68	M100T118_POS	100.083	117.921	2-Piperidone	(M+H)+	0.838944	C5H9NO	Organoheterocyclic compounds	Piperidines	Piperidinones	菝葜	53366.7
69	M268T74_POS	268.12	74.002	2-(6-Aminopurin-9-yl)-5-(hydroxymethyl)oxolane-3,4-diol	(M+H)+	0.838413	C10H13N5O4	Nucleosides, nucleotides, and analogues	Purine nucleosides		伊贝母; 大蒜; 川贝母; 洋葱; 湖北贝母; 牡荆叶; 猪苓; 砂仁; 薤白; 象贝; 黄荆子	1.31564e+06
70	M344T329_1_POS	344.17	328.549	3-(3-hydroxy-4-methoxyphenyl)-N-[2-(3-hydroxy-4-methoxyphenyl)ethyl]prop-2-enamide	(M+H)+	0.836821	C19H21NO5				藜	30917
71	M419T387_POS	419.156	387.478	14,15beta-Dihydroxyklaineanone	(M+Na)+	0.836167	C20H28O8				牡荆叶; 黄荆子	65395.9
72	M287T194_POS	287.188	193.514	1,1-Dimethylpyrrolidin-1-Ium-2-Carboxylate	(2M+H)+	0.834119	C7H13NO2				橘核; 益母草	8365.46
73	M201T199_POS	201.114	198.942	Pterosin B	(M+H-H2O)+	0.832608	C14H18O2				凤尾草; 半边旗; 四季菜; 川断; 狗脊	17130.1
74	M271T693_POS	271.113	693.089	imperatorin	(M+H)+	0.832478	C16H14O4	Phenylpropanoids and polyketides	Coumarins and derivatives	Furanocoumarins	东风桔; 佛手; 刺五加; 前胡; 化橘红; 北沙参; 南鹤虱; 山栀; 当归; 明党参; 枳壳; 核桃; 橘核; 橙皮; 白芷; 益母草; 穿破石; 绿衣枳实; 羌活; 芸香浸膏; 茴香; 蛇床子; 败酱; 防风; 香橼; 黄皮叶	101984
75	M267T380_POS	267.102	379.689	Phenol, 4-[3-(benzoyloxy)-1-propenyl]-2-methoxy-	(M+H-H2O)+	0.832048	C17H16O4				安息香	56632.2
76	M147T215_POS	147.053	214.63	P-Coumaric Acid	(M+H-H2O)+	0.830666	C9H8O3	Phenylpropanoids and polyketides	Cinnamic acids and derivatives	Hydroxycinnamic acids and derivatives	丁香; 三棱; 丝瓜络; 五味子; 亚麻子; 人参; 何首乌; 假蒟; 元参; 党参; 八角茴香; 关木通; 凤仙花; 刺五加; 化橘红; 化香树果; 北合欢; 千里光; 升麻; 半枝莲; 南瓜; 南鹤虱; 双花; 唐古特乌头; 圣地红景天; 地耳草; 夏枯草; 大枣; 大活血; 大蒜; 大蓟; 女贞子; 姜; 姜黄; 安息香; 官桂; 宽叶缬草; 小麦; 山慈菇; 山栀; 山楂; 川乌; 川楝; 布渣叶; 干漆; 手参; 按叶; 旋覆花; 月季花; 杏仁; 杜仲; 板蓝; 枣仁; 枣皮; 枳壳; 枸杞; 枸杞子; 柏叶; 柿叶; 核桃; 桃; 桑叶; 槲寄生; 橘核; 橙皮; 水红花; 沙棘; 洋葱; 海金沙; 淫羊藿; 满山红; 灯心草; 牛至; 牡丹皮; 猕猴桃; 猫爪草; 玉米须; 玫瑰花; 甘松; 番石榴叶; 白丑; 白屈菜; 白果; 白花蛇舌草; 白茅根; 白茶; 百合; 石…	26546.9
77	M375T492_POS	375.157	492.27	Tetrahydroalstonine	(M+Na)+	0.830602	C21H24N2O3				钩藤	908988
78	M617T178_POS	617.182	177.748	Poncirin	(M+Na)+	0.830389	C28H34O14				佛手; 化橘红; 枳壳; 橘核; 橙皮; 绿衣枳实; 香橼	34471.9
79	M329T330_POS	329.238	330.252	Doconexent	(M+H)+	0.830264	C22H32O2	Lipids and lipid-like molecules	Fatty Acyls	Fatty acids and conjugates	橘核; 牛黄; 猪胆; 红花; 花生	49521.8
80	M177T59_POS	177.109	58.92	Canavanine	(M+H)+	0.829228	C5H12N4O3	Organic acids and derivatives	Carboxylic acids and derivatives	Amino acids, peptides, and analogues	刀豆	635879
81	M269T460_POS	269.097	460.439	8-Hydroxy-13-methoxy-1,6-diazatetracyclo[7.6.1.05,16.010,15]hexadeca-5,7,9(16),10(15),11,13-hexaen-2-one	(M+H)+	0.829006	C15H12N2O3				牡荆叶; 黄荆子	541551
82	M310T483_POS	310.256	482.634	(13R,17S)-17-[(1S)-1-hydroxypropyl]-1,5,10-triazabicyclo[11.4.0]heptadec-15-en-11-one	(M+H)+	0.827354	C17H31N3O2				鬼箭羽	11993.8
83	M144T185_POS	144.09	184.946	1-Naphthylamine	(M+H)+	0.824995	C10H9N	Benzenoids	Naphthalenes		辣椒	30485.4
84	M299T304_POS	299.193	303.757	4-(Dimethylamino)Benzaldehyde	(2M+H)+	0.820079	C9H11NO	Benzenoids	Benzene and substituted derivatives	Benzoyl derivatives	番泻叶	31569.6
85	M123T620_POS	123.052	619.686	Benzoic_acid	(M+H)+	0.819305	C7H6O2	Benzenoids	Benzene and substituted derivatives	Benzoic acids and derivatives	五味子; 假蒟; 元参; 八角茴香; 决明子; 南鹤虱; 四季菜; 土三七; 土鳖虫; 地黄; 太子参; 安息香; 官桂; 川断; 巫山淫羊藿; 木棉花; 杏仁; 杭芍; 板蓝; 桃; 桑叶; 洋葱; 淫羊藿; 片芩; 牡丹皮; 玉米须; 甘草; 白茅根; 白薇; 石榴; 紫菀; 艾叶; 芒果叶; 芦荟; 芫花; 葎草; 蒲公英; 蔓越莓; 薄荷; 藿香; 血竭; 西红花; 赤芍; 辣椒; 连翘; 雷公藤; 青黛; 鬼箭羽; 麻黄	34401.7
86	M361T604_POS	361.14	604.36	Bergamottin	(M+Na)+	0.819153	C21H22O4				佛手; 化橘红; 北沙参; 白芷; 羌活; 香橼	83938.2
87	M483T809_POS	483.382	809.172	Panaxadiol	(M+Na)+	0.818927	C30H52O3				三七; 人参	49377.7
88	M182T52_1_POS	182.069	51.979	DL-Tyrosine	(M+H)+	0.818681	C9H11NO3	Organic acids and derivatives	Carboxylic acids and derivatives	Amino acids, peptides, and analogues	丁香; 亚麻子; 化橘红; 南瓜; 南鹤虱; 大力子; 大蒜; 太子参; 姜; 官桂; 小麦; 扁豆; 无花果; 朱砂根; 杏仁; 柿叶; 核桃; 桂圆; 桃; 橘核; 橙皮; 洋葱; 牛至; 牛黄; 猕猴桃; 猪胆; 玉米须; 瓜蒂; 番石榴叶; 白果; 白茶; 石刁柏; 稻芽; 红景天; 红花; 绿豆; 罂粟; 罗勒; 胡椒; 胡芦巴; 胡麻; 芒果叶; 芥子; 花生; 茴香; 荞麦; 莱菔; 菊苣; 葱; 蔓越莓; 藕; 藜; 西瓜; 豆油; 赤豆; 辣椒; 酸模; 香菇; 马齿苋; 麦芽	255548
89	M305T66_POS	305.154	66.269	Miltirone	(M+Na)+	0.818249	C19H22O2	Lipids and lipid-like molecules	Prenol lipids	Diterpenoids	丹参; 使君子; 红根草	21239.3
90	M220T130_POS	220.131	130.371	Pantothenic acid	(M+H)+	0.817983	C9H17NO5				丁香; 人参; 化橘红; 南鹤虱; 大蒜; 姜; 官桂; 无花果; 杏仁; 橘核; 橙皮; 牛黄; 猪胆; 番石榴叶; 白茶; 知母; 石刁柏; 石榴; 稻芽; 罂粟; 罗勒; 胡椒; 胡麻; 芒果叶; 芥子; 花生; 荞麦; 菊苣; 蔓越莓; 豆油; 辣椒; 酸模	64514.9
91	M282T253_POS	282.129	253.113	(E)-N-[(2S)-2-hydroxy-2-(4-hydroxyphenyl)ethyl]-3-(4-hydroxyphenyl)prop-2-enamide	(M+H-H2O)+	0.817575	C17H17NO4				辣椒; 麦冬	45989.1
92	M137T52_POS	137.054	51.979	Allopurinol	(M+H)+	0.817573	C5H4N4O	Organoheterocyclic compounds	Pyrazolopyrimidines	Pyrazolo[3,4-d]pyrimidines	红景天	5925.08
93	M285T250_POS	285.093	249.554	Xanthosine	(M+H)+	0.817497	C10H12N4O6	Nucleosides, nucleotides, and analogues	Purine nucleosides		冬虫夏草; 白茶; 蒺藜	22762.8
94	M209T240_POS	209.057	240.074	Anthraquinone	(M+H)+	0.817478	C14H8O2	Benzenoids	Anthracenes	Anthraquinones	何首乌; 决明子; 大黄; 瞿麦; 罗布麻; 芦荟; 虎杖; 锦灯笼	15547
95	M337T49_2_POS	337.192	48.592	(1R,13S,14S,19S,21S)-14-(2-hydroxyethyl)-8,16-diazahexacyclo[11.5.2.11,8.02,7.016,19.012,21]henicosa-2,4,6,11-tetraen-9-one	(M+H)+	0.815759	C21H24N2O2				马钱子	534811
96	M904T464_POS	904.46	463.886	Solanine, hydrochloride	(M+H)+	0.815588	C45H74ClNO15				川贝母; 藜芦; 龙葵	30837
97	M195T200_POS	195.099	199.868	Caffeine	(M+H)+	0.81501	C8H10N4O2	Organoheterocyclic compounds	Imidazopyrimidines	Purines and purine derivatives	儿茶; 冬青; 化橘红; 吴茱萸; 大黄; 枳壳; 枸骨叶; 梧桐叶浸膏; 槲叶干浸膏; 橘核; 牛黄; 牡荆叶; 白茶; 石榴; 胡麻; 防己; 青风藤; 黄荆子	8932.45
98	M369T516_POS	369.225	515.506	Hirsutine	(M+H)+	0.814863	C22H28N2O3				枫树叶; 钩藤	38884.9
99	M105T621_POS	105.078	620.54	Styrene	(M+H)+	0.814237	C8H8	Benzenoids	Benzene and substituted derivatives	Styrenes	土鳖虫; 安息香; 官桂; 木棉花; 樟木; 橘核; 猕猴桃; 石斛; 石榴; 稻芽; 红景天; 芒果叶; 苏合香; 荠菜; 西红花; 辣椒; 麻黄	23146
100	M329T394_POS	329.122	393.738	Nifedipine	(M+H-H2O)+	0.813514	C17H18N2O6	Organoheterocyclic compounds	Pyridines and derivatives	Hydropyridines	细辛	212605
